# Supplementary material for: Molybdenum Can Regulate the Expression of Molybdase Genes, Affect Molybdase Activity and Metabolites, and Promote the Cell Wall Bio-Synthesis of Tobacco Leaves
Source: Biology (Basel). 2025 Jan 14;14(1):66. doi: 10.3390/biology14010066 (PMC11762813; doi:10.3390/biology14010066)
Supplement: Supplementary file 1 [file biology-14-00066-s001.zip]

Archive with 3 entries (3 files):
- Figure S1.png
- Figure S2.jpg
- Table.S1.pdf
